# Supplementary material for: Assessment of Bone Mineral Density, Total Body Composition and Joint Integrity in Long COVID: A 12-Month Longitudinal Feasibility Study
Source: J Clin Med. 2025 Dec 2;14(23):8558. doi: 10.3390/jcm14238558 (PMC12692885; doi:10.3390/jcm14238558)
Supplement: Supplementary file 1 [file jcm-14-08558-s001.zip]

Archive with 1 entries (1 files):
- jcm-3997229-supplementary.pdf
